# Supplementary material for: Essential and non-overlapping IL-2Rα-dependent processes for thymic development and peripheral homeostasis of regulatory T cells
Source: Nat Commun. 2019 Mar 4;10:1037. doi: 10.1038/s41467-019-08960-1 (PMC6399264; doi:10.1038/s41467-019-08960-1)
Supplement: Supplementary file 3 — Source Data [file 41467_2019_8960_MOESM3_ESM.xlsx]

## Sheet: Figure 1a
Figure 1a
	Life Span (days)
	CD25 cKO	CD25 gKO
	18	49
	22	59
	21	55
	23	70
	25	79
	22	88
	28	92
	27	67
	30	62
	21	98
	20	66
	26	54
	28	68
	24	77

## Sheet: Figure 1b
Figure 1b
	CD4+ Tconv				CD8+ Tconv
	CD25 cKO (3-4 wks)	CD25 gKO (3-4 wks)	CD25 gKO (7-8 weeks)	WT	CD25 cKO (3-4 wks)	CD25 gKO (3-4 wks)	CD25 gKO (7-8 weeks)	WT
	79.9	69.5	77	9.1	80.2	30.6	9.7	5.2
	74.8	67.1	73.3	9.9	80	34.7	17.9	4.4
	76.7	71	63.3	13	65.9	42.2	22	10.6
	61.8	70.1	46.6	14.4	80.3	44.8	12.2	15.3
	80.8	70	45.4	14.8	73.3	39.4	28.2	10.2
	76.9	69.1	74.6	13.5	85.3	43.6	27.4	7.9
	78.1	67.2	75.3	15.2	86.7	37.9	19.5	14.2
	68.4	67.2		10.3	89.1	31.5		15.1
	55.3			11.8	68			9
	60.7			17.5	78			12.7
	61.9			22.8	77			4.6
	78.7			13.3	80.6			9.4
	63.3			17.3	71.5			13.8
	62.9			30.8	74.1			6
	79.2			12.7	79.4			5.4
	75.9			15.8	72.9
	71.5				81.9
	66.3				63.8
	75.9				74.2
	76.4				85.4

## Sheet: Figure 1d
Figure 1d
	TNFa						IFNy						IL-17A						IL-4						IL-6						IL-10
	CD25 cKO (2 wks)	CD25 gKO (2 wks)	CD25 gKO (4 wks)	WT (2 wks)	WT (4 wks)		CD25 cKO (2 wks)	CD25 gKO (2 wks)	CD25 gKO (4 wks)	WT (2 wks)	WT (4 wks)		CD25 cKO (2 wks)	CD25 gKO (2 wks)	CD25 gKO (4 wks)	WT (2 wks)	WT (4 wks)		CD25 cKO (2 wks)	CD25 gKO (2 wks)	CD25 gKO (4 wks)	WT (2 wks)	WT (4 wks)		CD25 cKO (2 wks)	CD25 gKO (2 wks)	CD25 gKO (4 wks)	WT (2 wks)	WT (4 wks)		CD25 cKO (2 wks)	CD25 gKO (2 wks)	CD25 gKO (4 wks)	WT (2 wks)	WT (4 wks)
	1.18379	0.245	0.214128	0.187359	0.392594		1.18379	0.245	0.214128	1.7281	0.6931		0.0374929	0	0	0	0		0.433835	0	0.0418194	0.0483639	0.052945		1.1622	0.2241	0.0994891	0.469907	0.146749		3.12589	0	0	0	0
	0.886347	0.3535	0.0857	0.1124	0.270642		0.886347	0.3535	0.0857	0.5332	1.3526		0.188879	0	0.2878	0	0		0.655039	0	0	0	0.0464005		2.82781	1.1005	0.1477	0.1781	0.32174		0.590179	0	0.0662	0	0
	0.648394	0.3041	0.1586	0.0731	0.0776		0.648394	0.3041	0.1586	0.3809	1.0764		0	0	0.4137	0	0		0.446924	0	0	0	0		0.59125	0.7961	0.1803	0.0603	0.0037		0.947321	0	0.1281	0	0
	1.26707	0.3145	0.145	0.0952	0.1339		1.26707	0.3145	0.145	0.7395	1.2814		0.477504	0	0.5146	0	0.0143		0.554908	0	0	0	0		1.58499	0.9038	0.4024	0.1316	0.1114		3.74196	0	0.0551	0	0.0002
	0.273617	0.3467	0.1353	0.1293	0.1446		0.273617	0.3467	0.1353	0.8117	2.0551		0	0	0.5143	0	0		0.380825	0	0	0	0		0.93229	0.74	0.3271	0.3431	0.0679		0.500893	0	0.127	0	0.003
			0.2149	0.1209					0.2149	0.7308					0.7896	0					0	0					0.4884	0.2088					0.1688	0
			0.126	0.2276					0.126	1.4004						0					0	0					0.6606	0.5125					0.1312	0.0135

## Sheet: Figure 1e
Figure 1e
	TCRb	CD25 cKO (cured)					CD25 gKO (cured)					WT
	CD4+Foxp3+	88.4	88	87	90.4	91.9	86.2	89.7	85.2	88.7	86.2	90	89.4	89	89.2	89.2
	CD4+Foxp3-	77.6	74	70.9	75.6	75.1	76.6	76.5	73.4	73.3	74.5	72.8	73.9	72.6	70.1	72.7
	CD8+	57.5	51.9	59.7	50.6	48.2	46.1	53.4	49.9	50.1	51	54.7	61.4	57.6	57.6	51.9
	CCR7	CD25 cKO (cured)					CD25 gKO (cured)					WT
	CD4+Foxp3+	94.6	95.1	95.5	96	97.5	97.1	98.3	97.1	97.9	97.8	93	93.9	92.3	94.4	93.3
	CD4+Foxp3-	76.8	73.4	70.4	74.8	74.7	76.8	78.4	76.2	75.1	76.7	72.3	74.4	72.4	72	72.7
	CD8+	48.9	46.6	54.9	45.9	44	42.1	49.3	47	46.1	47.4	49.1	53.3	51.3	51.5	51.9
	Helios	CD25 cKO (cured)					CD25 gKO (cured)					WT
	CD4+Foxp3+	92	93	91.8	93.5	92.3	90.9	91.2	90.9	86.9	88.1	92.4	92.3	93	93.7	95.2
	CD4+Foxp3-	6.8	6.1	5.9	6.7	6.8	6.5	6.6	6	5.3	5	5.9	5.9	6.1	6.2	6.6
	CD8+	16.2	14.4	16.7	15.7	14.5	25.7	24.9	23.1	18	16.3	18	19.5	19.7	19.6	25.1

## Sheet: Figure 2b
Figure 2b
	% Foxp3+			Foxp3 (Rel. MFI)
	CD25 cKO	CD25 gKO	WT	CD25 cKO	CD25 gKO	CD25 cKO (cured)	CD25 gKO (cured)
	1.9	2.2	3.7	0.913917	0.746778	0.9	0.75
	1.5	2.7	3.9	0.892396	0.658074	0.88	0.63
	2.7	2.3	4.5	0.830703	0.712282	0.8	0.67
	2.4	2.7	4.6	0.817791	0.71765	0.82	0.64
	2.7	1.8	4.1	0.82066	0.715081	0.84	0.67
	2.9	2.6	4.4	0.839311	0.730496
	2	1.5	4.3	0.864025	0.720219
	1.8	2.7	4.4	0.949495	0.681254
	2.3	2		0.951049	0.665705
	2	1.7		0.847293	0.692748

## Sheet: Figure 2d
Figure 2d
	%pSTAT5+					pSTAT5 (Rel. MFI)
	CD25 cKO	CD25 gKO	CD25 cKO (cured)	CD25 gKO (cured)	WT	CD25 cKO	CD25 gKO	CD25 cKO (cured)	CD25 gKO (cured)
	11.6	14.5	12.4	11.4	29	0.847714	0.401123	0.978906	0.422689
	10	15.5	13	14.5	32.9	0.836392	0.432753	0.806919	0.4536
	15.4	15	15.1	10.8	31.4	0.771515	0.398967	0.802246	0.399685
	13.2	14.1	14.4	13.1	29.1	0.80602	0.464203	0.974773	0.414242
	12.3	16	13.7	13.6	32.8	0.777086	0.436707	0.924992	0.40939
	11.7	14.4			29.2	0.82489	0.429159
	15	12.9			29.7	0.866584	0.410109
	14.1	11.1			30.3	0.761811	0.378299

## Sheet: Figure 2e
Figure 2e
	Foxp3 (Rel. MFI)		%pSTAT5+			pSTAT5 (Rel. MFI)
	CD25 cKO	CD25 gKO	CD25 cKO	CD25 gKO	WT	CD25 cKO	CD25 gKO
	0.661118	0.700384	6.2	3.4	19.5	0.744196	0.527133
	0.695689	0.680324	6	2.7	15.7	0.808859	0.446945
	0.605061	0.696543	4.3	2.4	19.8	0.774961	0.411337
	0.757795	0.908318	1.6	4.5	19.3	0.474182	0.415689
	0.716674	0.882817	7.3	5.5	20.8	0.620621	0.581867
	0.752372	0.793423	5.1	3.7	25.4	0.615972	0.36217
	0.726615	0.909532	8.6	4.8		0.687033	0.432551
	0.751839	0.766163	4.9	2.4		0.631911	0.402981

## Sheet: Figure 2f
Figure 2f
	CD62Lhi			Ly-6C			Klrg1
	CD25 cKO	CD25 gKO	WT	CD25 cKO	CD25 gKO	WT	CD25 cKO	CD25 gKO	WT
	77.3	92.5	81.2	3.3	0.9	3.4	0.2	0.1	1.7
	82.1	85.7	72.9	4.6	1.4	2.8	0.3	0.2	2.3
	85.8	85.3	67.9	3.5	1.3	2.7	0.3	0.1	2.6
	89	84.8	63.9	3.9	2.7	2.9	0.2	1	2.5
	80	85.6	45.4	3.3	2.2	2.9	0	0.9	6.5
	80.5	84.8	54.3	2.1	2.3	1.9	0.1	0.5	3.4
	86.7	86.4		3	1.8		0.1	0.6
	83.1	82.3		3	1.4		0.1	0.9

## Sheet: Figure 3a
Figure 3a
	CTLA4				ICOS				CD39					CD73				Ki67					Bcl-2
	CD25 cKO	CD25 gKO	CD25 cKO (cured)	CD25 gKO (cured)	CD25 cKO	CD25 gKO	CD25 cKO (cured)	CD25 gKO (cured)	CD25 cKO	CD25 gKO	CD25 cKO (cured)	CD25 gKO (cured)	WT	CD25 cKO	CD25 gKO	CD25 cKO (cured)	CD25 gKO (cured)	CD25 cKO	CD25 gKO	CD25 cKO (cured)	CD25 gKO (cured)	WT	CD25 cKO	CD25 gKO	CD25 cKO (cured)	CD25 gKO (cured)
	0.703866	0.529	0.56	0.55	0.7871	0.885305	0.77	0.8	7.8	5.5	9.8	6.3	19.5	0.5647	0.404	0.77	0.38	47	9.7	49.2	8.9	31.7	0.962525	0.668636	0.96	0.52
	0.643338	0.588	0.66	0.5	0.777752	0.675556	0.81	0.83	8.1	4.5	8.1	4.5	24	0.5562	0.483	0.78	0.39	44.7	10.6	45.5	9.8	29.7	0.983566	0.705554	0.98	0.66
	0.717106	0.539	0.72	0.52	0.85347	0.755857	0.9	0.75	9	6	4.9	4.4	18.7	0.6679	0.378	0.65	0.51	52.3	15.2	29	10.7	37.5	0.962064	0.626795	1.07	0.77
	0.691571	0.426903	0.69	0.44	0.828231	0.737439	0.93	0.7	9.8	4.4	10.8	5.5	17.6	0.6745	0.405671	0.54	0.44	38.3	9.3	33.8	11.1	46.8	1.07603	0.601772	0.94	0.55
	0.539822	0.457553	0.55	0.49	0.878292	0.752173	0.88	0.66	4.3	4.6	5.7	3.6	17.8	0.751268	0.379936	0.63	0.45	35.2	7.1	37.9	8.1	40	1.0321	0.662277	0.99	0.48
	0.519645	0.45731			0.974771	0.6925			4.7	5.3			16.2	0.743595	0.388827			34.7	11.8			26.2
	0.583294	0.471418			0.939839				4.7	3.6			17.9	0.660528	0.391166			39.2	9.8			28.7
	0.599618	0.458526			0.911561				5.8	3.5			18.5	0.75427	0.308815			34.9	9.5			29.2
	0.564401								5.4				17.9	0.714238
													19
													19.4
													18.9
													14.7

## Sheet: Figure 3b
Figure 3b
	CTLA4		ICOS		CD39			CD73		Ki67			Bcl-2
	CD25 cKO	CD25 gKO	CD25 cKO	CD25 gKO	CD25 cKO	CD25 gKO	WT	CD25 cKO	CD25 gKO	CD25 cKO	CD25 gKO	WT	CD25 cKO	CD25 gKO
	0.511455	0.474561	0.176117	0.253964	2.7	2.4	21.7	0.321232	0.238424	4.9	2	8.4	0.828165	0.885533
	0.568581	0.426064	0.172753	0.247477	9.4	2.3	25.8	0.391439	0.206621	10.6	2	10.7	1.06417	0.873495
	0.510265	0.413567	0.161701	0.27655	6.8	2.8	18.5	0.340034	0.282828	5.5	1.4	7.7	1.08161	0.963675
	0.342648	0.587584	0.521135	0.43242	0.7	4.6	12.8	0.217586	0.331685	3.9	5.3	9.8	1.08807	0.926082
	0.472973	0.670146	0.495078	0.41149	2.2	2	14.8	0.336811	0.247716	6.7	3.6	12.3	0.994617	0.89018
	0.43541	0.470519	0.502027	0.442663	1.3	2.9	16.9	0.326952	0.277717	7.2	3.8	13.9	1.08769	0.806703
	0.562987	0.465212	0.485814	0.44578	1.3	2.4		0.363636	0.241515	9.6	4.7		1.10076	0.78204
	0.515804	0.464623	0.528083	0.504119	1	3.5		0.351714	0.247381	8.1	4.3		1.07947	0.844224

[truncated: 21 more sheets: Figure 4a, Figure 4b, Figure 4c, Figure 4d, Figure 5b, Figure 7a, Figure 7b, Figure 7c, Figure 8b, Figure 8c, Figure 9c, Figure 9f, Figure 9g, Supplementary Figure 2b, Supplementary Figure 2c, Supplementary Figure 2d, Supplementary Figure 2e, Supplementary Figure 3c, Supplementary Figure 3e, Supplementary Figure 3f …]
